# Supplementary material for: Bioactive Chitin-Based Thermosensitive Hydrogel Reinforces Stem Cell Therapy for Osteoarthritis
Source: Biomater Res. 2026 Jun 23;30:0382. doi: 10.34133/bmr.0382 (PMC13287448; doi:10.34133/bmr.0382)
Supplement: Supplementary 1 — Figs. S1 to S12 [file bmr.0382.f1.zip]

Archive with 13 entries (13 files):
- Sup1.tif
- Sup10.tif
- Sup11.tif
- Sup12.tif
- Sup2.tif
- Sup3.tif
- Sup4.tif
- Sup5.tif
- Sup6.tif
- Sup7.tif
- Sup8.tif
- Sup9.tif
- Supplementary Materials.docx
